# Supplementary material for: First-in-Human Dose Selection, Pharmacokinetics Prediction, and Clinical Validation of SYHA1805, a Novel FXR Agonist, Using Allometric Scaling and PBPK Modeling
Source: Pharmaceutics. 2026 Jul 15;18(7):862. doi: 10.3390/pharmaceutics18070862 (PMC13414496; doi:10.3390/pharmaceutics18070862)
Supplement: Supplementary file 1 [file pharmaceutics-18-00862-s001.zip]

Archive with 1 entries (1 files):
- pharmaceutics-4362851-supplementary.pdf
